# Supplementary material for: Impact of Full Vaccination with mRNA BNT162b2 on SARS-CoV-2 Infection: Genomic and Subgenomic Viral RNAs Detection in Nasopharyngeal Swab and Saliva of Health Care Workers
Source: Microorganisms. 2021 Aug 14;9(8):1738. doi: 10.3390/microorganisms9081738 (PMC8400037; doi:10.3390/microorganisms9081738)
Supplement: Supplementary file 1 [file microorganisms-09-01738-s001.zip]

Archive with 1 entries (1 files):
- microorganisms-1327661-supplementary.xlsx
