# Supplementary material for: Impact of Full Vaccination with mRNA BNT162b2 on SARS-CoV-2 Infection: Genomic and Subgenomic Viral RNAs Detection in Nasopharyngeal Swab and Saliva of Health Care Workers
Source: Microorganisms. 2021 Aug 14;9(8):1738. doi: 10.3390/microorganisms9081738 (PMC8400037; doi:10.3390/microorganisms9081738)
Supplement: Supplementary file 1 [file microorganisms-09-01738-s001.zip › microorganisms-1327661-supplementary.xlsx]

## Sheet: demographic and clinical data
Supplementary information of vaccinated HCWs who collected saliva and NPS for SARS-CoV-2 detection
Individual	Sex	Age (years old)	Symptoms	Positive after vaccination (days)
1	M	64	No	48
2	M	46	Ageusia, anosmia, head ache	60
3	M	23	No	62
4	F	34	Myalgia	65
5	F	58	Nasal congestion	72
6	M	56	No	90
7	M	40	Fever (38.5 °C), myalgia,nasal congestion	104
8	F	25	Myalgia, nasal congestion	108
Legend:
M:male
F: female

## Sheet: experimental data
Dataset of SARS-CoV-2 detection in saliva and NPS in health care workers after full vaccination
							Viral load
		N gene		N1 gene	N2 gene		N1 gene	N2 gene		N1 gene	N2 gene		Variant mutation				Replication
		Ct Indirect (Anatolia)		Ct Direct (Hyris)			Log10copies/mL	Log10copies/mL	mean	Log10copies/mL	Log10copies/mL	mean	Variant AB analitica	Variant Sansure	Variant AB analitica	Variant Sansure	genomic	sgE/M	sgN	mean (sg)	genomic	sgE/M	sgN	mean (sg)
Individual	Time point	NPS	Saliva	Saliva		mean	Saliva	Saliva	Saliva	NPS	NPS	NPS	Saliva		NPS		Saliva (Ct)				NPS (Ct)
1	T1	32.62	20.13	20.02	19.54	19.78	4.34	2.47	3.405	0.6	0.78	0.69	N501Y	N501+69/70	N501Y	N501+69/70	20.33	26.52	24.26	25.39	35.01	40.18	37.45	38.815
	T2	nd	nd	nd	nd	nd	nd	nd	na	nd	nd	nd	na	na	na	na	39.45	nd	nd	nd	nd	nd	nd	nd
2	T1	23	38.47	36.78	35.39	36.085	nd	-0.48	-0.48	7.29639	7.29774	7.29707	nd	nd	N501Y	N501+69/70	38.55	nd	nd	nd	25.44	30.96	27.36	29.16
	T2	nd	nd	nd	nd	nd	nd	nd	na	nd	nd	nd	na	na	na	na	nd	nd	nd	nd	nd	nd	nd	nd
3	T1	20.86	39.6	35.95	34.82	35.385	0.55	0.28	0.415	7.26088	7.26442	7.26265	nd	nd	N501Y	N501+69/70	36.54	nd	nd	nd	26.07	31.14	28.51	29.825
	T2	nd	nd	nd	nd	nd	nd	nd	na	nd	nd	nd	na	na	na	na	nd	nd	nd	nd	nd	nd	nd	nd
4	T1	14.88	26.91	27.48	27.9	27.69	3.21	3.56	3.385	10.3424	8.29456	9.31849	N501Y	N501+69/70	N501Y	N501+69/70	26.81	nd	32.27	32.27	21.87	31.15	24.38	27.765
	T2	31.27	28.73	nd	34.74	34.74	1.12	0.52	0.82	3.36794	3.97005	3.66899	na	na	na	na	39.86	nd	nd	nd	36.72	nd	39.86	39.86
5	T1	14.4	25.26	23.84	24.06	23.95	4.32	4.32	4.32	8.3774	8.30657	8.34199	N501Y	N501+69/70	N501Y	N501+69/70	23.6	35.94	27.34	31.64	21.12	25.82	23.07	24.445
	T2	32.1	31.35	29.23	29.94	29.585	2.85	2.82	2.835	4.97809	5.02704	5.00257	na	na	na	na	29.43	nd	33.22	33.22	33.66	37.42	35.42	36.42
	T3	nd	nd	nd	nd	nd	nd	nd	na	nd	nd	nd	na	na	na	na	nd	nd	nd	nd	nd	nd	nd	nd
6	T1	25.79	31.28	26.62	26.31	26.465	1.92	1.96	1.94	6.87333	6.91379	6.89356	N501Y	N501+69/70	N501Y	N501+69/70	31.18	39.22	36.01	37.615	26.28	32.49	29.01	30.75
	T2	38	28.05	38.38	35.17	36.775	0.68	0.068	0.374	3.36594	5.52711	4.44653	na	na	na	na	nd	nd	nd	nd	40.12	nd	nd	nd
7	T1	31.17	30	33.31	32.55	32.93	2.14	2.18	2.16	7.01198	7.01597	7.01397	K417T + N501Y	N501Y	K417T + N501Y	N501Y	29.93	36.07	37.52	36.795	25.99	35.40	32.25	33.825
	T2	34.27	nd	nd	39.91	39.91	nd	1.04	1.04	nd	5.28214	5.28214	na	na	na	na	38.75	nd	nd	nd	34.69	nd	39.98	39.98
	T3	nd	nd	nd	nd	nd	1.33	nd	1.33	nd	nd	nd	na	na	na	na	nd	nd	nd	nd	nd	nd	nd	nd
8	T1	29.25	34.33	37.96	37.53	37.745	1.28	0.73	1.005	4.7888	4.87323	4.83101	K417T + N501Y	N501Y	K417T + N501Y	N501Y	32.79	37.17	nd	37.17	30.43	37.67	35.32	36.495
	T2	nd	nd	nd	37.43	37.43	0.89	0.42	0.655	nd	nd	nd	na	na	na	na	nd	nd	nd	nd	nd	nd	nd	nd
Legend:
nd: not detected
na: not applicable
T1: 1 or 2 days after diagnosis
T2: 7-10 days after diagnosis
T3: 12-15 days after diagnosis
Ct: threshold cycle
